# Supplementary material for: Environmental Health-Related Policies and Practices of Oklahoma Licensed Early Care and Education Programs: Implications for Childhood Asthma
Source: Int J Environ Res Public Health. 2021 Aug 11;18(16):8491. doi: 10.3390/ijerph18168491 (PMC8391589; doi:10.3390/ijerph18168491)
Supplement: Supplementary file 1 [file ijerph-18-08491-s001.zip]

Archive with 1 entries (1 files):
- ijerph-1279592-supplementary.pdf
